# Supplementary material for: Explore the Optimal Treatment Regimen Across Combinations of Variate Protein Sources and Exercise Modalities and Its Associated Factors in Older Adults: A Network Meta-Analysis and Meta-Regression of Randomized Controlled Trials
Source: Nutrients. 2026 Apr 29;18(9):1409. doi: 10.3390/nu18091409 (PMC13165454; doi:10.3390/nu18091409)
Supplement: Supplementary file 1 [file nutrients-18-01409-s001.zip]

Archive with 2 entries (2 files):
- nutrients-4191078-supplementary figures S1- S16_title page merged.pdf
- nutrients-4191078 -supplementary tables S1- S19_titled (ref 380).pdf
